# Supplementary material for: Effects of Density Stress During Transportation on the Antioxidant Activity and Immuno-Related Gene Expression in Yellowfin Seabream (Acanthopagrus latus Houttuyn, 1782)
Source: Genes (Basel). 2024 Nov 17;15(11):1479. doi: 10.3390/genes15111479 (PMC11593578; doi:10.3390/genes15111479)
Supplement: Supplementary file 1 [file genes-15-01479-s001.zip]

Archive with 1 entries (1 files):
- genes-3249594-supplementary.pdf
